# Supplementary material for: COUPY Coumarins as Novel Mitochondria-Targeted Photodynamic Therapy Anticancer Agents
Source: J Med Chem. 2021 Nov 19;64(23):17209–20. doi: 10.1021/acs.jmedchem.1c01254 (PMC8667040; doi:10.1021/acs.jmedchem.1c01254)
Supplement: Supplementary file 3 — jm1c01254_si_003.csv [file jm1c01254_si_003.csv]

Compound	SMILE	HeLa IC50 (microM)	A2780 IC50 (microM)	CHO IC50 (microM)	SF IC50(CHO)/IC50(A2780)		HeLa Dark Normoxia IC50 (microM)	HeLa Irradiated Normoxia IC50 (microM)	BGM Dark Normoxia IC50 (microM)	SF IC50(BGM in dark)/IC50(HeLa in dark)	Normoxia PI = IC50 (dark-non-irradiated HeLa cells)/IC50 (irradiated HeLa cells)					HeLa Dark Hipoxia IC50 (microM)	HeLa Irradiated Hipoxia IC50 (microM)	Hipoxia PI = IC50 (dark-non-irradiated HeLa cells)/IC50 (irradiated HeLa cells).
1	CC(C1=CC=C(N(CC)CC)C=C1O/2)=CC2=C(C3=CC=[N+](C)C=C3)/C#N	65 ± 3	16 ± 3	>100	6.3		>100	3.02 ± 0.09	>100	1	33.3					>100	8.6 ± 0.3	11.6
2	CC(C1=CC=C(N(CC)CC)C=C1O/2)=CC2=C(C3=CC=[N+](CC(F)(F)F)C=C3)/C#N	9.2 ± 0.2	2.1 ± 0.1	55 ± 7	26.1		23 ± 3	2.7 ± 0.1	>100	4,3	8.5					20 ± 3	4.7 ± 0.3	4.7
3	CC(C1=CC=C(N(CC)CC)C=C1O/2)=CC2=C(C3=CC=[N+](C(F)F)C=C3)/C#N	6.8 ± 0.3	3.8 ± 0.3	27 ± 3	7.1		>100	6.1 ± 0.3	>100	1	16.4					>100	16 ± 2	6.3
4	CC(C1=CC=C(N(CC)CC)C=C1O/2)=CC2=C(C3=NC=[N+](C(F)F)C=C3)/C#N	29 ± 2	27 ± 1	>100	>3.7		>100	9.5± 0.6	>100	1	10.5					>100	47 ± 7	2.1
5	C[N+](C=C1)=CC=C1/C(C#N)=C2OC3=CC(N(C)C)=CC=C3C(C(F)(F)F)=C\2	33 ± 3	20 ± 3	>100	>5.1		>100	28 ± 3	>100	1	3.6					>100	42 ± 4	2.4
6	CN(C1=CC=C2C(O/C(C=C2C(F)(F)F)=C(C3=CC=[N+](CC(F)(F)F)C=C3)/C#N)=C1)C	57 ± 3	13 ± 1	37 ± 3	2.8		54 ± 4	20 ± 2	>100	1,9	2.7					69 ± 4	53 ± 6	1.3
7	C[N+](C=C1)=CN=C1/C(C#N)=C2OC3=CC(N(C)C)=CC=C3C(C(F)(F)F)=C\2	46 ± 3	1.1 ± 0.1	1.1 ± 0.1	1.0		24 ± 3	11 ± 1	>100	4,2	2.2					78 ± 8	36 ± 3	2.2
8	CC(C1=CC=C(N(CC)CC)C=C1O/2)=CC2=C(C3=CC=NC=C3)/C#N	42 ± 2	1.1 ± 0.3	1.4 ± 0.08	1.3		>100	40 ± 3	>100	1	2.5					>100	>100	1.0
9	CC(C1=CC=C(N(CC)CC)C=C1O/2)=CC2=C(C3=NC=NC=C3)/C#N	48 ± 3	1.0 ± 0.2	3.1 ± 0.2	3.1		>100	9.4 ± 0.9	>100	1	10.6					>100	16 ± 1	6.3
10	CN(C1=CC=C2C(O/C(C=C2C(F)(F)F)=C(C3=CC=NC=C3)/C#N)=C1)C	3.5 ± 0.3	1.18 ± 0.05	1.2 ± 0.2	1.0		>100	41 ± 4	>100	1	2.1					>100	>100	1.0
11	CN(C1=CC=C2C(O/C(C=C2C(F)(F)F)=C(C3=NC=NC=C3)/C#N)=C1)C	4.2 ± 0.5	2.4 ± 0.1	4.0 ± 0.5	1.7		51 ± 8	9 ± 1	>100	2	5.7					>100	8.4 ± 1.2	11.9
12	CC(C1=CC=C(N(CC)CC)C=C1O/2)=CC2=C(C3=CC=[N+](CC(NCCCN=[N+]=[N-])=O)C=C3)/C#N	17 ± 2	16 ± 1	49 ± 8	3.1		25 ± 2	3.4 ± 0.2	>100	4	7.4					43 ± 2	9.0 ± 0.4	4.7
13	CC(C1=CC=C(N(CC)CC)C=C1O/2)=CC2=C(C3=CC=[N+](CC(NCCCNC(OC(C)(C)C)=O)=O)C=C3)/C#N	27 ± 2	9.9 ± 0.4	61 ± 6	6.2		37 ± 3	4.7 ± 0.2	>100	2,7	7.9					>100	14 ± 2	7.1
14	CC(C1=CC=C(N(CC)CC)C=C1O/2)=CC2=C(C3=CC=[N+](CC(NCCCN)=O)C=C3)/C#N	35 ± 4	42 ± 7	>100	>2.4		>100	9.1 ± 0.3	>100	1	11.0					>100	>100	1.0
15	CC(C1=CC=C(N(CC)CC)C=C1O/2)=CC2=C(C3=CC=[N+](CCCCCC)C=C3)/C#N	0.19 ± 0.03	0.09 ± 0.02	1.4 ± 0.3	15.6		2.0 ± 0.3	0.028 ± 0.004	2.2 ± 0.1	1,1	71.4					17± 3	0.56± 0.09	30.4
